# Supplementary material for: Activation of Bivalent Gene POU4F1 Promotes and Maintains Basal‐like Breast Cancer
Source: Adv Sci (Weinh). 2024 Mar 16;11(20):2307660. doi: 10.1002/advs.202307660 (PMC11132042; doi:10.1002/advs.202307660)
Supplement: Supplementary file 2 — Supporting Information [file ADVS-11-2307660-s001.xlsx]

## Sheet: HS578T si-1
Enriched Pathways of Differentially Downregulated Genes Identified through KEGG Analysis
ID	Term	WebSite	Count	Size	numInt	numTotal	p_value	fdr	Enrichment_Score	GeneRatio	Genes
hsa03030	DNA_replication	http://www.genome.jp/kegg-bin/show_pathway?hsa03030+1763+2237+3978+4171+4172+4173+4174+4175+5111+10714+5557+5983+5985+6118	14	36	92	7257	3.00857e-18	4.03148e-16	17.5216	0.152174	DNA2//FEN1//LIG1//MCM2//MCM3//MCM4//MCM5//MCM6//PCNA//POLD3//PRIM1//RFC3//RFC5//RPA2
hsa04110	Cell_cycle	http://www.genome.jp/kegg-bin/show_pathway?hsa04110+595+9134+8318+983+1017+1870+9700+1647+4171+4172+4173+4174+4175+4193+5111+5347+6502+4088+7465	19	124	92	7257	5.21923e-16	3.49688e-14	15.2824	0.206522	CCND1//CCNE2//CDC45//CDK1//CDK2//E2F2//ESPL1//GADD45A//MCM2//MCM3//MCM4//MCM5//MCM6//MDM2//PCNA//PLK1//SKP2//SMAD3//WEE1
hsa03440	Homologous_recombination	http://www.genome.jp/kegg-bin/show_pathway?hsa03440+580+641+83990+10714+5888+8438+5932+6118+7516+7517	10	41	92	7257	5.28714e-11	2.36159e-09	10.2768	0.108696	BARD1//BLM//BRIP1//POLD3//RAD51//RAD54L//RBBP8//RPA2//XRCC2//XRCC3
hsa03430	Mismatch_repair	http://www.genome.jp/kegg-bin/show_pathway?hsa03430+9156+3978+5111+10714+5983+5985+6118	7	23	92	7257	8.6843e-09	2.90924e-07	8.06127	0.076087	EXO1//LIG1//PCNA//POLD3//RFC3//RFC5//RPA2
hsa03460	Fanconi_anemia_pathway	http://www.genome.jp/kegg-bin/show_pathway?hsa03460+641+83990+2175+55215+5888+6118+29089+7398	8	54	92	7257	3.16544e-07	8.48339e-06	6.49957	0.0869565	BLM//BRIP1//FANCA//FANCI//RAD51//RPA2//UBE2T//USP1
hsa03410	Base_excision_repair	http://www.genome.jp/kegg-bin/show_pathway?hsa03410+2237+3978+55247+4913+5111+10714	6	33	92	7257	2.96159e-06	6.61422e-05	5.52847	0.0652174	FEN1//LIG1//NEIL3//NTHL1//PCNA//POLD3
hsa03420	Nucleotide_excision_repair	http://www.genome.jp/kegg-bin/show_pathway?hsa03420+3978+5111+10714+5983+5985+6118	6	47	92	7257	2.4897e-05	0.0004766	4.60385	0.0652174	LIG1//PCNA//POLD3//RFC3//RFC5//RPA2
hsa05166	HTLV-I_infection	http://www.genome.jp/kegg-bin/show_pathway?hsa05166+595+1855+1870+2113+8061+9020+4605+4791+5111+10714+4088+6722	12	255	92	7257	8.12923e-05	0.00127548	4.08995	0.130435	CCND1//DVL1//E2F2//ETS1//FOSL1//MAP3K14//MYBL2//NFKB2//PCNA//POLD3//SMAD3//SRF
hsa05222	Small_cell_lung_cancer	http://www.genome.jp/kegg-bin/show_pathway?hsa05222+330+595+9134+1017+1870+6502+7185	7	84	92	7257	8.56667e-05	0.00127548	4.06719	0.076087	BIRC3//CCND1//CCNE2//CDK2//E2F2//SKP2//TRAF1
hsa04115	p53_signaling_pathway	http://www.genome.jp/kegg-bin/show_pathway?hsa04115+595+9134+983+1017+1647+4193	6	68	92	7257	0.000205018	0.00274723	3.68821	0.0652174	CCND1//CCNE2//CDK1//CDK2//GADD45A//MDM2
hsa05200	Pathways_in_cancer	http://www.genome.jp/kegg-bin/show_pathway?hsa05200+330+867+595+9134+1017+1855+1870+2113+4193+4791+5888+6502+4088+7185	14	395	92	7257	0.000408045	0.00497073	3.38929	0.152174	BIRC3//CBL//CCND1//CCNE2//CDK2//DVL1//E2F2//ETS1//MDM2//NFKB2//RAD51//SKP2//SMAD3//TRAF1
hsa05203	Viral_carcinogenesis	http://www.genome.jp/kegg-bin/show_pathway?hsa05203+595+9134+983+1017+4193+4791+6502+6722+7185	9	201	92	7257	0.000954554	0.0106592	3.0202	0.0978261	CCND1//CCNE2//CDK1//CDK2//MDM2//NFKB2//SKP2//SRF//TRAF1
hsa04068	FoxO_signaling_pathway	http://www.genome.jp/kegg-bin/show_pathway?hsa04068+595+1017+1647+4193+5347+6502+4088	7	131	92	7257	0.00130403	0.0134415	2.88471	0.076087	CCND1//CDK2//GADD45A//MDM2//PLK1//SKP2//SMAD3
hsa00240	Pyrimidine_metabolism	http://www.genome.jp/kegg-bin/show_pathway?hsa00240+10714+64425+51728+5557+221830+7298	6	101	92	7257	0.00169954	0.016267	2.76967	0.0652174	POLD3//POLR1E//POLR3K//PRIM1//TWISTNB//TYMS
hsa05220	Chronic_myeloid_leukemia	http://www.genome.jp/kegg-bin/show_pathway?hsa05220+867+595+1870+4193+4088	5	71	92	7257	0.00197754	0.017666	2.70388	0.0543478	CBL//CCND1//E2F2//MDM2//SMAD3
hsa05161	Hepatitis_B	http://www.genome.jp/kegg-bin/show_pathway?hsa05161+595+9134+1017+1870+4615+5111+4088	7	144	92	7257	0.00224762	0.0188238	2.64828	0.076087	CCND1//CCNE2//CDK2//E2F2//MYD88//PCNA//SMAD3
hsa05169	Epstein-Barr_virus_infection	http://www.genome.jp/kegg-bin/show_pathway?hsa05169+983+1017+9020+4193+4791+51728+6502+7185	8	200	92	7257	0.00371479	0.0292813	2.43007	0.0869565	CDK1//CDK2//MAP3K14//MDM2//NFKB2//POLR3K//SKP2//TRAF1
hsa04114	Oocyte_meiosis	http://www.genome.jp/kegg-bin/show_pathway?hsa04114+9134+983+1017+9700+26271+5347	6	124	92	7257	0.00474874	0.0337822	2.32342	0.0652174	CCNE2//CDK1//CDK2//ESPL1//FBXO5//PLK1
hsa05215	Prostate_cancer	http://www.genome.jp/kegg-bin/show_pathway?hsa05215+595+9134+1017+1870+4193	5	87	92	7257	0.00479002	0.0337822	2.31966	0.0543478	CCND1//CCNE2//CDK2//E2F2//MDM2
hsa03020	RNA_polymerase	http://www.genome.jp/kegg-bin/show_pathway?hsa03020+64425+51728+221830	3	31	92	7257	0.00685634	0.0442888	2.16391	0.0326087	POLR1E//POLR3K//TWISTNB
hsa04064	NF-kappa_B_signaling_pathway	http://www.genome.jp/kegg-bin/show_pathway?hsa04064+330+9020+4615+4791+7185	5	95	92	7257	0.00694078	0.0442888	2.15859	0.0543478	BIRC3//MAP3K14//MYD88//NFKB2//TRAF1
hsa05212	Pancreatic_cancer	http://www.genome.jp/kegg-bin/show_pathway?hsa05212+595+1870+5888+4088	4	64	92	7257	0.00861066	0.0514948	2.06496	0.0434783	CCND1//E2F2//RAD51//SMAD3
hsa05168	Herpes_simplex_infection	http://www.genome.jp/kegg-bin/show_pathway?hsa05168+6347+983+1017+4615+8864+6502+7185	7	185	92	7257	0.00883867	0.0514948	2.05361	0.076087	CCL2//CDK1//CDK2//MYD88//PER2//SKP2//TRAF1
hsa05219	Bladder_cancer	http://www.genome.jp/kegg-bin/show_pathway?hsa05219+595+1870+4193	3	41	92	7257	0.0148482	0.0829023	1.82833	0.0326087	CCND1//E2F2//MDM2
hsa00230	Purine_metabolism	http://www.genome.jp/kegg-bin/show_pathway?hsa00230+10714+64425+51728+5557+5634+221830	6	173	92	7257	0.0221988	0.118986	1.65367	0.0652174	POLD3//POLR1E//POLR3K//PRIM1//PRPS2//TWISTNB
hsa00670	One_carbon_pool_by_folate	http://www.genome.jp/kegg-bin/show_pathway?hsa00670+4522+7298	2	20	92	7257	0.0260457	0.134236	1.58426	0.0217391	MTHFD1//TYMS
hsa04210	Apoptosis	http://www.genome.jp/kegg-bin/show_pathway?hsa04210+330+1647+9020+7185+7278	5	138	92	7257	0.0304569	0.151157	1.51631	0.0543478	BIRC3//GADD45A//MAP3K14//TRAF1//TUBA3C
hsa05206	MicroRNAs_in_cancer	http://www.genome.jp/kegg-bin/show_pathway?hsa05206+595+9134+113130+23405+1870+2146+27086+4193	8	299	92	7257	0.0352839	0.168859	1.45242	0.0869565	CCND1//CCNE2//CDCA5//DICER1//E2F2//EZH2//FOXP1//MDM2
hsa04390	Hippo_signaling_pathway	http://www.genome.jp/kegg-bin/show_pathway?hsa04390+595+1855+122786+4088+8463	5	153	92	7257	0.0444155	0.203318	1.35247	0.0543478	CCND1//DVL1//FRMD6//SMAD3//TEAD2
hsa05214	Glioma	http://www.genome.jp/kegg-bin/show_pathway?hsa05214+595+1870+4193	3	64	92	7257	0.0471878	0.203318	1.32617	0.0326087	CCND1//E2F2//MDM2
hsa04668	TNF_signaling_pathway	http://www.genome.jp/kegg-bin/show_pathway?hsa04668+330+6347+9020+7185	4	108	92	7257	0.0478525	0.203318	1.32009	0.0434783	BIRC3//CCL2//MAP3K14//TRAF1
hsa04392	Hippo_signaling_pathway_-multiple_species	http://www.genome.jp/kegg-bin/show_pathway?hsa04392+122786+8463	2	28	92	7257	0.0485535	0.203318	1.31378	0.0217391	FRMD6//TEAD2
hsa05218	Melanoma	http://www.genome.jp/kegg-bin/show_pathway?hsa05218+595+1870+4193	3	69	92	7257	0.0567527	0.23045	1.24601	0.0326087	CCND1//E2F2//MDM2
hsa05202	Transcriptional_misregulation_in_cancer	http://www.genome.jp/kegg-bin/show_pathway?hsa05202+330+55589+4193+8864+7185	5	180	92	7257	0.0778879	0.30697	1.10853	0.0543478	BIRC3//BMP2K//MDM2//PER2//TRAF1
hsa05162	Measles	http://www.genome.jp/kegg-bin/show_pathway?hsa05162+595+9134+1017+4615	4	134	92	7257	0.0899311	0.344308	1.04609	0.0434783	CCND1//CCNE2//CDK2//MYD88
hsa04120	Ubiquitin_mediated_proteolysis	http://www.genome.jp/kegg-bin/show_pathway?hsa04120+330+867+4193+6502	4	137	92	7257	0.0956565	0.356055	1.01929	0.0434783	BIRC3//CBL//MDM2//SKP2
hsa00860	Porphyrin_and_chlorophyll_metabolism	http://www.genome.jp/kegg-bin/show_pathway?hsa00860+211+1371	2	42	92	7257	0.0988199	0.357888	1.00516	0.0217391	ALAS1//CPOX

## Sheet: HS578T si-2
Enriched Pathways of Differentially Downregulated Genes Identified through KEGG Analysis
ID	Term	WebSite	Count	Size	numInt	numTotal	p_value	fdr	Enrichment_Score	GeneRatio	Genes
hsa04110	Cell_cycle	http://www.genome.jp/kegg-bin/show_pathway?hsa04110+701+595+9134+991+993+8318+983+1017+1870+9700+1647+4171+4172+4173+4174+4175+4176+5111+9088+5347+9232+4088	22	124	103	7257	9.42445e-19	1.58331e-16	18.0257	0.213592	BUB1B//CCND1//CCNE2//CDC20//CDC25A//CDC45//CDK1//CDK2//E2F2//ESPL1//GADD45A//MCM2//MCM3//MCM4//MCM5//MCM6//MCM7//PCNA//PKMYT1//PLK1//PTTG1//SMAD3
hsa03030	DNA_replication	http://www.genome.jp/kegg-bin/show_pathway?hsa03030+1763+2237+4171+4172+4173+4174+4175+4176+5111+10714+5557+5983+6118	13	36	103	7257	7.69876e-16	6.46696e-14	15.1136	0.126214	DNA2//FEN1//MCM2//MCM3//MCM4//MCM5//MCM6//MCM7//PCNA//POLD3//PRIM1//RFC3//RPA2
hsa03460	Fanconi_anemia_pathway	http://www.genome.jp/kegg-bin/show_pathway?hsa03460+641+2178+55215+3280+116028+6118+29089+7398	8	54	103	7257	7.59582e-07	4.25366e-05	6.11943	0.0776699	BLM//FANCE//FANCI//HES1//RMI2//RPA2//UBE2T//USP1
hsa03440	Homologous_recombination	http://www.genome.jp/kegg-bin/show_pathway?hsa03440+641+10714+8438+5932+6118+11073+7517	7	41	103	7257	1.42988e-06	6.00548e-05	5.8447	0.0679612	BLM//POLD3//RAD54L//RBBP8//RPA2//TOPBP1//XRCC3
hsa04114	Oocyte_meiosis	http://www.genome.jp/kegg-bin/show_pathway?hsa04114+9134+991+983+1017+9700+26271+9088+5347+5500+9232	10	124	103	7257	9.09182e-06	0.000305485	5.04135	0.0970874	CCNE2//CDC20//CDK1//CDK2//ESPL1//FBXO5//PKMYT1//PLK1//PPP1CB//PTTG1
hsa00240	Pyrimidine_metabolism	http://www.genome.jp/kegg-bin/show_pathway?hsa00240+318+10714+64425+246721+51728+5557+6241+221830+7298	9	101	103	7257	1.1627e-05	0.000325556	4.93453	0.0873786	NUDT2//POLD3//POLR1E//POLR2J2//POLR3K//PRIM1//RRM2//TWISTNB//TYMS
hsa03430	Mismatch_repair	http://www.genome.jp/kegg-bin/show_pathway?hsa03430+9156+5111+10714+5983+6118	5	23	103	7257	1.43485e-05	0.000344365	4.84319	0.0485437	EXO1//PCNA//POLD3//RFC3//RPA2
hsa04115	p53_signaling_pathway	http://www.genome.jp/kegg-bin/show_pathway?hsa04115+595+9134+983+1017+1647+51512+6241	7	68	103	7257	4.5063e-05	0.000946324	4.34618	0.0679612	CCND1//CCNE2//CDK1//CDK2//GADD45A//GTSE1//RRM2
hsa05166	HTLV-I_infection	http://www.genome.jp/kegg-bin/show_pathway?hsa05166+701+595+991+1870+3265+9020+4605+4791+5111+10714+9232+4088+6722	13	255	103	7257	5.83303e-05	0.00108883	4.23411	0.126214	BUB1B//CCND1//CDC20//E2F2//HRAS//MAP3K14//MYBL2//NFKB2//PCNA//POLD3//PTTG1//SMAD3//SRF
hsa05222	Small_cell_lung_cancer	http://www.genome.jp/kegg-bin/show_pathway?hsa05222+330+595+9134+1017+1163+1870+7185	7	84	103	7257	0.000174906	0.00293842	3.75719	0.0679612	BIRC3//CCND1//CCNE2//CDK2//CKS1B//E2F2//TRAF1
hsa03020	RNA_polymerase	http://www.genome.jp/kegg-bin/show_pathway?hsa03020+64425+246721+51728+221830	4	31	103	7257	0.000896954	0.0136989	3.04723	0.038835	POLR1E//POLR2J2//POLR3K//TWISTNB
hsa03410	Base_excision_repair	http://www.genome.jp/kegg-bin/show_pathway?hsa03410+2237+55247+5111+10714	4	33	103	7257	0.0011414	0.0159796	2.94256	0.038835	FEN1//NEIL3//PCNA//POLD3
hsa05203	Viral_carcinogenesis	http://www.genome.jp/kegg-bin/show_pathway?hsa05203+595+9134+991+983+1017+3265+4791+6722+7185	9	201	103	7257	0.0021234	0.0274409	2.67297	0.0873786	CCND1//CCNE2//CDC20//CDK1//CDK2//HRAS//NFKB2//SRF//TRAF1
hsa04068	FoxO_signaling_pathway	http://www.genome.jp/kegg-bin/show_pathway?hsa04068+595+1017+1647+3265+5347+23411+4088	7	131	103	7257	0.00250439	0.0300527	2.6013	0.0679612	CCND1//CDK2//GADD45A//HRAS//PLK1//SIRT1//SMAD3
hsa00230	Purine_metabolism	http://www.genome.jp/kegg-bin/show_pathway?hsa00230+318+10714+64425+246721+51728+5557+6241+221830	8	173	103	7257	0.00307765	0.0344696	2.51178	0.0776699	NUDT2//POLD3//POLR1E//POLR2J2//POLR3K//PRIM1//RRM2//TWISTNB
hsa05161	Hepatitis_B	http://www.genome.jp/kegg-bin/show_pathway?hsa05161+595+9134+1017+1870+3265+5111+4088	7	144	103	7257	0.00424498	0.0422468	2.37212	0.0679612	CCND1//CCNE2//CDK2//E2F2//HRAS//PCNA//SMAD3
hsa03420	Nucleotide_excision_repair	http://www.genome.jp/kegg-bin/show_pathway?hsa03420+5111+10714+5983+6118	4	47	103	7257	0.00427497	0.0422468	2.36907	0.038835	PCNA//POLD3//RFC3//RPA2
hsa05169	Epstein-Barr_virus_infection	http://www.genome.jp/kegg-bin/show_pathway?hsa05169+983+1017+9020+4791+4794+246721+51728+7185	8	200	103	7257	0.00734362	0.0680598	2.13409	0.0776699	CDK1//CDK2//MAP3K14//NFKB2//NFKBIE//POLR2J2//POLR3K//TRAF1
hsa05215	Prostate_cancer	http://www.genome.jp/kegg-bin/show_pathway?hsa05215+595+9134+1017+1870+3265	5	87	103	7257	0.00769724	0.0680598	2.11366	0.0485437	CCND1//CCNE2//CDK2//E2F2//HRAS
hsa05206	MicroRNAs_in_cancer	http://www.genome.jp/kegg-bin/show_pathway?hsa05206+595+9134+993+113130+23405+1870+2146+27086+3265+23411	10	299	103	7257	0.00965348	0.0810892	2.01532	0.0970874	CCND1//CCNE2//CDC25A//CDCA5//DICER1//E2F2//EZH2//FOXP1//HRAS//SIRT1
hsa04914	Progesterone-mediated_oocyte_maturation	http://www.genome.jp/kegg-bin/show_pathway?hsa04914+993+983+1017+9088+5347	5	99	103	7257	0.013045	0.102668	1.88455	0.0485437	CDC25A//CDK1//CDK2//PKMYT1//PLK1
hsa04210	Apoptosis	http://www.genome.jp/kegg-bin/show_pathway?hsa04210+330+1647+3265+9020+7185+7278	6	138	103	7257	0.0134446	0.102668	1.87145	0.0582524	BIRC3//GADD45A//HRAS//MAP3K14//TRAF1//TUBA3C
hsa05220	Chronic_myeloid_leukemia	http://www.genome.jp/kegg-bin/show_pathway?hsa05220+595+1870+3265+4088	4	71	103	7257	0.0179923	0.131422	1.74491	0.038835	CCND1//E2F2//HRAS//SMAD3
hsa05219	Bladder_cancer	http://www.genome.jp/kegg-bin/show_pathway?hsa05219+595+1870+3265	3	41	103	7257	0.020038	0.140266	1.69815	0.0291262	CCND1//E2F2//HRAS
hsa05200	Pathways_in_cancer	http://www.genome.jp/kegg-bin/show_pathway?hsa05200+330+595+9134+1017+1163+1870+2271+3265+4791+4088+7185	11	395	103	7257	0.0238139	0.160029	1.62317	0.106796	BIRC3//CCND1//CCNE2//CDK2//CKS1B//E2F2//FH//HRAS//NFKB2//SMAD3//TRAF1
hsa00670	One_carbon_pool_by_folate	http://www.genome.jp/kegg-bin/show_pathway?hsa00670+4522+7298	2	20	103	7257	0.0321011	0.207422	1.49348	0.0194175	MTHFD1//TYMS
hsa04064	NF-kappa_B_signaling_pathway	http://www.genome.jp/kegg-bin/show_pathway?hsa04064+330+9020+4791+7185	4	95	103	7257	0.0456735	0.283047	1.34034	0.038835	BIRC3//MAP3K14//NFKB2//TRAF1
hsa05168	Herpes_simplex_infection	http://www.genome.jp/kegg-bin/show_pathway?hsa05168+6347+983+1017+8864+5500+7185	6	185	103	7257	0.0473953	0.283047	1.32426	0.0582524	CCL2//CDK1//CDK2//PER2//PPP1CB//TRAF1
hsa05223	Non-small_cell_lung_cancer	http://www.genome.jp/kegg-bin/show_pathway?hsa05223+595+1870+3265	3	58	103	7257	0.0488593	0.283047	1.31105	0.0291262	CCND1//E2F2//HRAS
hsa04933	AGE-RAGE_signaling_pathway_in_diabetic_complications	http://www.genome.jp/kegg-bin/show_pathway?hsa04933+6347+595+3265+4088	4	99	103	7257	0.0517725	0.289926	1.2859	0.038835	CCL2//CCND1//HRAS//SMAD3
hsa05224	Breast_cancer	http://www.genome.jp/kegg-bin/show_pathway?hsa05224+595+1870+3280+3265+4791	5	144	103	7257	0.0535411	0.290158	1.27131	0.0485437	CCND1//E2F2//HES1//HRAS//NFKB2
hsa05212	Pancreatic_cancer	http://www.genome.jp/kegg-bin/show_pathway?hsa05212+595+1870+4088	3	64	103	7257	0.0621288	0.3047	1.20671	0.0291262	CCND1//E2F2//SMAD3
hsa05214	Glioma	http://www.genome.jp/kegg-bin/show_pathway?hsa05214+595+1870+3265	3	64	103	7257	0.0621288	0.3047	1.20671	0.0291262	CCND1//E2F2//HRAS
hsa05216	Thyroid_cancer	http://www.genome.jp/kegg-bin/show_pathway?hsa05216+595+3265	2	29	103	7257	0.0632019	0.3047	1.19927	0.0194175	CCND1//HRAS
hsa05230	Central_carbon_metabolism_in_cancer	http://www.genome.jp/kegg-bin/show_pathway?hsa05230+3265+9997+8140	3	65	103	7257	0.0644881	0.3047	1.19052	0.0291262	HRAS//SCO2//SLC7A5
hsa04668	TNF_signaling_pathway	http://www.genome.jp/kegg-bin/show_pathway?hsa04668+330+6347+9020+7185	4	108	103	7257	0.067043	0.3047	1.17365	0.038835	BIRC3//CCL2//MAP3K14//TRAF1
hsa04710	Circadian_rhythm	http://www.genome.jp/kegg-bin/show_pathway?hsa04710+1408+8864	2	30	103	7257	0.0671065	0.3047	1.17324	0.0194175	CRY2//PER2
hsa05218	Melanoma	http://www.genome.jp/kegg-bin/show_pathway?hsa05218+595+1870+3265	3	69	103	7257	0.0743313	0.328623	1.12883	0.0291262	CCND1//E2F2//HRAS

## Sheet: BT549 si-1
Enriched Pathways of Differentially Downregulated Genes Identified through KEGG Analysis
ID	Term	WebSite	Count	Size	numInt	numTotal	p_value	fdr	Enrichment_Score	GeneRatio	Genes
hsa04110	Cell_cycle	http://www.genome.jp/kegg-bin/show_pathway?hsa04110+890+595+898+991+1017+1870+1874+1647+5347	9	124	50	7257	1.28821e-07	1.2238e-05	6.89001	0.18	CCNA2//CCND1//CCNE1//CDC20//CDK2//E2F2//E2F4//GADD45A//PLK1
hsa05222	Small_cell_lung_cancer	http://www.genome.jp/kegg-bin/show_pathway?hsa05222+317+330+595+898+1017+1870	6	84	50	7257	2.12406e-05	0.00100893	4.67283	0.12	APAF1//BIRC3//CCND1//CCNE1//CDK2//E2F2
hsa04115	p53_signaling_pathway	http://www.genome.jp/kegg-bin/show_pathway?hsa04115+317+595+898+1017+1647	5	68	50	7257	9.51528e-05	0.00301317	4.02158	0.1	APAF1//CCND1//CCNE1//CDK2//GADD45A
hsa05161	Hepatitis_B	http://www.genome.jp/kegg-bin/show_pathway?hsa05161+317+890+595+898+1017+1870	6	144	50	7257	0.000425804	0.0101128	3.37079	0.12	APAF1//CCNA2//CCND1//CCNE1//CDK2//E2F2
hsa04114	Oocyte_meiosis	http://www.genome.jp/kegg-bin/show_pathway?hsa04114+898+991+1017+286151+5347	5	124	50	7257	0.00153899	0.0292408	2.81276	0.1	CCNE1//CDC20//CDK2//FBXO43//PLK1
hsa04068	FoxO_signaling_pathway	http://www.genome.jp/kegg-bin/show_pathway?hsa04068+595+1017+1647+10365+5347	5	131	50	7257	0.00196212	0.0310669	2.70727	0.1	CCND1//CDK2//GADD45A//KLF2//PLK1
hsa05219	Bladder_cancer	http://www.genome.jp/kegg-bin/show_pathway?hsa05219+595+1870+1839	3	41	50	7257	0.00272905	0.0346277	2.56399	0.06	CCND1//E2F2//HBEGF
hsa05215	Prostate_cancer	http://www.genome.jp/kegg-bin/show_pathway?hsa05215+595+898+1017+1870	4	87	50	7257	0.00291601	0.0346277	2.53521	0.08	CCND1//CCNE1//CDK2//E2F2
hsa05203	Viral_carcinogenesis	http://www.genome.jp/kegg-bin/show_pathway?hsa05203+890+595+898+991+1017	5	201	50	7257	0.011961	0.123604	1.92223	0.1	CCNA2//CCND1//CCNE1//CDC20//CDK2
hsa01524	Platinum_drug_resistance	http://www.genome.jp/kegg-bin/show_pathway?hsa01524+317+330+7153	3	73	50	7257	0.0136506	0.123604	1.86485	0.06	APAF1//BIRC3//TOP2A
hsa04371	Apelin_signaling_pathway	http://www.genome.jp/kegg-bin/show_pathway?hsa04371+59+595+10365+5327	4	137	50	7257	0.0143121	0.123604	1.8443	0.08	ACTA2//CCND1//KLF2//PLAT
hsa05216	Thyroid_cancer	http://www.genome.jp/kegg-bin/show_pathway?hsa05216+595+10342	2	29	50	7257	0.0167769	0.132817	1.77529	0.04	CCND1//TFG
hsa04215	Apoptosis-multiple_species	http://www.genome.jp/kegg-bin/show_pathway?hsa04215+317+330	2	33	50	7257	0.0214408	0.156683	1.66876	0.04	APAF1//BIRC3
hsa01522	Endocrine_resistance	http://www.genome.jp/kegg-bin/show_pathway?hsa01522+595+1870+1839	3	95	50	7257	0.0273475	0.185572	1.56308	0.06	CCND1//E2F2//HBEGF
hsa04914	Progesterone-mediated_oocyte_maturation	http://www.genome.jp/kegg-bin/show_pathway?hsa04914+890+1017+5347	3	99	50	7257	0.0304049	0.192565	1.51706	0.06	CCNA2//CDK2//PLK1
hsa05202	Transcriptional_misregulation_in_cancer	http://www.genome.jp/kegg-bin/show_pathway?hsa05202+330+55589+5327+5328	4	180	50	7257	0.0347828	0.206523	1.45864	0.08	BIRC3//BMP2K//PLAT//PLAU
hsa03050	Proteasome	http://www.genome.jp/kegg-bin/show_pathway?hsa03050+5685+9491	2	45	50	7257	0.0381589	0.213241	1.4184	0.04	PSMA4//PSMF1
hsa05144	Malaria	http://www.genome.jp/kegg-bin/show_pathway?hsa05144+2995+7058	2	49	50	7257	0.0445501	0.235125	1.35115	0.04	GYPC//THBS2
hsa05200	Pathways_in_cancer	http://www.genome.jp/kegg-bin/show_pathway?hsa05200+330+595+898+1017+1870+10342	6	395	50	7257	0.0526432	0.260381	1.27866	0.12	BIRC3//CCND1//CCNE1//CDK2//E2F2//TFG
hsa05221	Acute_myeloid_leukemia	http://www.genome.jp/kegg-bin/show_pathway?hsa05221+595+11040	2	55	50	7257	0.0548172	0.260381	1.26108	0.04	CCND1//PIM2
hsa05223	Non-small_cell_lung_cancer	http://www.genome.jp/kegg-bin/show_pathway?hsa05223+595+1870	2	58	50	7257	0.0602351	0.261588	1.22015	0.04	CCND1//E2F2
hsa05162	Measles	http://www.genome.jp/kegg-bin/show_pathway?hsa05162+595+898+1017	3	134	50	7257	0.0643948	0.261588	1.19115	0.06	CCND1//CCNE1//CDK2
hsa04210	Apoptosis	http://www.genome.jp/kegg-bin/show_pathway?hsa04210+317+330+1647	3	138	50	7257	0.0690681	0.261588	1.16072	0.06	APAF1//BIRC3//GADD45A
hsa05418	Fluid_shear_stress_and_atherosclerosis	http://www.genome.jp/kegg-bin/show_pathway?hsa05418+10365+5327+6612	3	139	50	7257	0.0702602	0.261588	1.15329	0.06	KLF2//PLAT//SUMO3
hsa05212	Pancreatic_cancer	http://www.genome.jp/kegg-bin/show_pathway?hsa05212+595+1870	2	64	50	7257	0.0715925	0.261588	1.14513	0.04	CCND1//E2F2
hsa05214	Glioma	http://www.genome.jp/kegg-bin/show_pathway?hsa05214+595+1870	2	64	50	7257	0.0715925	0.261588	1.14513	0.04	CCND1//E2F2
hsa05218	Melanoma	http://www.genome.jp/kegg-bin/show_pathway?hsa05218+595+1870	2	69	50	7257	0.081545	0.280547	1.0886	0.04	CCND1//E2F2
hsa04151	PI3K-Akt_signaling_pathway	http://www.genome.jp/kegg-bin/show_pathway?hsa04151+595+898+1017+5586+7058	5	342	50	7257	0.0849045	0.280547	1.07107	0.1	CCND1//CCNE1//CDK2//PKN2//THBS2
hsa05220	Chronic_myeloid_leukemia	http://www.genome.jp/kegg-bin/show_pathway?hsa05220+595+1870	2	71	50	7257	0.0856406	0.280547	1.06732	0.04	CCND1//E2F2
hsa05166	HTLV-I_infection	http://www.genome.jp/kegg-bin/show_pathway?hsa05166+595+991+1870+94241	4	255	50	7257	0.097698	0.306019	1.01011	0.08	CCND1//CDC20//E2F2//TP53INP1

## Sheet: BT549 si-2
Enriched Pathways of Differentially Downregulated Genes Identified through KEGG Analysis
ID	Term	WebSite	Count	Size	numInt	numTotal	p_value	fdr	Enrichment_Score	GeneRatio	Genes
hsa05161	Hepatitis_B	http://www.genome.jp/kegg-bin/show_pathway?hsa05161+317+8900+890+595+1147+3576+1870+4775+4893	9	144	95	7257	0.000102367	0.0189379	3.98984	0.0947368	APAF1//CCNA1//CCNA2//CCND1//CHUK//CXCL8//E2F2//NFATC3//NRAS
hsa05219	Bladder_cancer	http://www.genome.jp/kegg-bin/show_pathway?hsa05219+595+3576+1870+4893	4	41	95	7257	0.00192652	0.130781	2.71523	0.0421053	CCND1//CXCL8//E2F2//NRAS
hsa04210	Apoptosis	http://www.genome.jp/kegg-bin/show_pathway?hsa04210+317+824+1147+4001+4170+4893+8797	7	138	95	7257	0.00212078	0.130781	2.6735	0.0736842	APAF1//CAPN2//CHUK//LMNB1//MCL1//NRAS//TNFRSF10A
hsa05222	Small_cell_lung_cancer	http://www.genome.jp/kegg-bin/show_pathway?hsa05222+317+595+1147+1870+3673	5	84	95	7257	0.0047281	0.198008	2.32531	0.0526316	APAF1//CCND1//CHUK//E2F2//ITGA2
hsa05221	Acute_myeloid_leukemia	http://www.genome.jp/kegg-bin/show_pathway?hsa05221+8900+595+1147+4893	4	55	95	7257	0.00564514	0.198008	2.24833	0.0421053	CCNA1//CCND1//CHUK//NRAS
hsa05167	Kaposi's_sarcoma-associated_herpesvirus_infection	http://www.genome.jp/kegg-bin/show_pathway?hsa05167+595+1147+3576+1870+4277+4775+4893	7	173	95	7257	0.00736355	0.198008	2.13291	0.0736842	CCND1//CHUK//CXCL8//E2F2//MICB//NFATC3//NRAS
hsa01523	Antifolate_resistance	http://www.genome.jp/kegg-bin/show_pathway?hsa01523+1147+200895+2618	3	31	95	7257	0.0074922	0.198008	2.12539	0.0315789	CHUK//DHFR2//GART
hsa00061	Fatty_acid_biosynthesis	http://www.genome.jp/kegg-bin/show_pathway?hsa00061+2180+2181	2	13	95	7257	0.0120418	0.278468	1.91931	0.0210526	ACSL1//ACSL3
hsa05220	Chronic_myeloid_leukemia	http://www.genome.jp/kegg-bin/show_pathway?hsa05220+595+1147+1870+4893	4	71	95	7257	0.0137298	0.282224	1.86234	0.0421053	CCND1//CHUK//E2F2//NRAS
hsa04110	Cell_cycle	http://www.genome.jp/kegg-bin/show_pathway?hsa04110+8900+890+595+1870+1875	5	124	95	7257	0.0229601	0.365315	1.63903	0.0526316	CCNA1//CCNA2//CCND1//E2F2//E2F5
hsa04146	Peroxisome	http://www.genome.jp/kegg-bin/show_pathway?hsa04146+2180+2181+390916+5195	4	83	95	7257	0.0230773	0.365315	1.63681	0.0421053	ACSL1//ACSL3//NUDT19//PEX14
hsa01212	Fatty_acid_metabolism	http://www.genome.jp/kegg-bin/show_pathway?hsa01212+2180+2181+54898	3	48	95	7257	0.0245863	0.365315	1.60931	0.0315789	ACSL1//ACSL3//ELOVL2
hsa05215	Prostate_cancer	http://www.genome.jp/kegg-bin/show_pathway?hsa05215+595+1147+1870+4893	4	87	95	7257	0.026879	0.365315	1.57059	0.0421053	CCND1//CHUK//E2F2//NRAS
hsa00670	One_carbon_pool_by_folate	http://www.genome.jp/kegg-bin/show_pathway?hsa00670+200895+2618	2	20	95	7257	0.0276454	0.365315	1.55838	0.0210526	DHFR2//GART
hsa05202	Transcriptional_misregulation_in_cancer	http://www.genome.jp/kegg-bin/show_pathway?hsa05202+8900+3576+1848+3021+5327+5328	6	180	95	7257	0.0302501	0.373084	1.51927	0.0631579	CCNA1//CXCL8//DUSP6//H3F3B//PLAT//PLAU
hsa04371	Apelin_signaling_pathway	http://www.genome.jp/kegg-bin/show_pathway?hsa04371+59+595+1490+4893+5327	5	137	95	7257	0.0334119	0.386325	1.4761	0.0526316	ACTA2//CCND1//CTGF//NRAS//PLAT
hsa03060	Protein_export	http://www.genome.jp/kegg-bin/show_pathway?hsa03060+29927+6729	2	23	95	7257	0.0358939	0.39061	1.44498	0.0210526	SEC61A1//SRP54
hsa05223	Non-small_cell_lung_cancer	http://www.genome.jp/kegg-bin/show_pathway?hsa05223+595+1870+4893	3	58	95	7257	0.0399724	0.393669	1.39824	0.0315789	CCND1//E2F2//NRAS
hsa04933	AGE-RAGE_signaling_pathway_in_diabetic_complications	http://www.genome.jp/kegg-bin/show_pathway?hsa04933+595+1281+3576+4893	4	99	95	7257	0.0404309	0.393669	1.39329	0.0421053	CCND1//COL3A1//CXCL8//NRAS
hsa04921	Oxytocin_signaling_pathway	http://www.genome.jp/kegg-bin/show_pathway?hsa04921+595+1938+4775+4893+5021	5	152	95	7257	0.0486701	0.429396	1.31274	0.0526316	CCND1//EEF2//NFATC3//NRAS//OXTR
hsa05212	Pancreatic_cancer	http://www.genome.jp/kegg-bin/show_pathway?hsa05212+595+1147+1870	3	64	95	7257	0.0510633	0.429396	1.29189	0.0315789	CCND1//CHUK//E2F2
hsa05214	Glioma	http://www.genome.jp/kegg-bin/show_pathway?hsa05214+595+1870+4893	3	64	95	7257	0.0510633	0.429396	1.29189	0.0315789	CCND1//E2F2//NRAS
hsa05216	Thyroid_cancer	http://www.genome.jp/kegg-bin/show_pathway?hsa05216+595+4893	2	29	95	7257	0.054776	0.433962	1.26141	0.0210526	CCND1//NRAS
hsa05120	Epithelial_cell_signaling_in_Helicobacter_pylori_infection	http://www.genome.jp/kegg-bin/show_pathway?hsa05120+1147+3576+28964	3	68	95	7257	0.059201	0.433962	1.22767	0.0315789	CHUK//CXCL8//GIT1
hsa04920	Adipocytokine_signaling_pathway	http://www.genome.jp/kegg-bin/show_pathway?hsa04920+2180+2181+1147	3	69	95	7257	0.0613256	0.433962	1.21236	0.0315789	ACSL1//ACSL3//CHUK
hsa05218	Melanoma	http://www.genome.jp/kegg-bin/show_pathway?hsa05218+595+1870+4893	3	69	95	7257	0.0613256	0.433962	1.21236	0.0315789	CCND1//E2F2//NRAS
hsa04141	Protein_processing_in_endoplasmic_reticulum	http://www.genome.jp/kegg-bin/show_pathway?hsa04141+824+64215+5589+29927+7323	5	165	95	7257	0.0647583	0.433962	1.1887	0.0526316	CAPN2//DNAJC1//PRKCSH//SEC61A1//UBE2D3
hsa04662	B_cell_receptor_signaling_pathway	http://www.genome.jp/kegg-bin/show_pathway?hsa04662+1147+4775+4893	3	71	95	7257	0.0656808	0.433962	1.18256	0.0315789	CHUK//NFATC3//NRAS
hsa04152	AMPK_signaling_pathway	http://www.genome.jp/kegg-bin/show_pathway?hsa04152+8900+890+595+1938	4	120	95	7257	0.0719785	0.459173	1.1428	0.0421053	CCNA1//CCNA2//CCND1//EEF2
hsa00230	Purine_metabolism	http://www.genome.jp/kegg-bin/show_pathway?hsa00230+100+2618+51292+318+5471	5	173	95	7257	0.0759842	0.467909	1.11928	0.0526316	ADA//GART//GMPR2//NUDT2//PPAT
hsa04151	PI3K-Akt_signaling_pathway	http://www.genome.jp/kegg-bin/show_pathway?hsa04151+595+1147+1969+3673+4170+4893+29941+7058	8	342	95	7257	0.0784064	0.467909	1.10565	0.0842105	CCND1//CHUK//EPHA2//ITGA2//MCL1//NRAS//PKN3//THBS2
hsa05340	Primary_immunodeficiency	http://www.genome.jp/kegg-bin/show_pathway?hsa05340+100+8625	2	37	95	7257	0.0840699	0.473485	1.07536	0.0210526	ADA//RFXANK
hsa04610	Complement_and_coagulation_cascades	http://www.genome.jp/kegg-bin/show_pathway?hsa04610+5327+5328+5329	3	79	95	7257	0.0844595	0.473485	1.07335	0.0315789	PLAT//PLAU//PLAUR
hsa04512	ECM-receptor_interaction	http://www.genome.jp/kegg-bin/show_pathway?hsa04512+3673+9900+7058	3	82	95	7257	0.0920335	0.500771	1.03605	0.0315789	ITGA2//SV2A//THBS2
hsa04216	Ferroptosis	http://www.genome.jp/kegg-bin/show_pathway?hsa04216+2180+2181	2	40	95	7257	0.0960482	0.507683	1.01751	0.0210526	ACSL1//ACSL3
